# Supplementary material for: The Korea Cancer Big Data Platform (K-CBP) for Cancer Research
Source: Int J Environ Res Public Health. 2019 Jun 28;16(13):2290. doi: 10.3390/ijerph16132290 (PMC6651426; doi:10.3390/ijerph16132290)
Supplement: Supplementary file 1 [file ijerph-16-02290-s001.zip]

Archive with 2 entries (2 files):
- Supplementary Material 2.docx
- Supplementary Material 1.xlsx
