# Supplementary material for: The Korea Cancer Big Data Platform (K-CBP) for Cancer Research
Source: Int J Environ Res Public Health. 2019 Jun 28;16(13):2290. doi: 10.3390/ijerph16132290 (PMC6651426; doi:10.3390/ijerph16132290)
Supplement: Supplementary file 1 [file ijerph-16-02290-s001.zip › Supplementary Material 1.xlsx]

## Sheet: Prostate
	Prostate cancer
	Category	Subcategory	Structured	Feature example	Unstructured	Feature example	Manual input	Feature example
	Patient information	Patient information and Diagnostic information	21	Age at diagnosis, Diagnosis, Date at first diagnosis
		Physical examination	7	Weight, Height, ECOG, BMI
		electronic questionnaire	14	IPSS measurement date, IPSS Q1, IIEF-5 Score S
		Other Health Information	20	Alcohol, Tobacco, Family history, Past history
	Diagnostic information	specimen examination	23	PSA, Fres PSA, Hct, ESR			2	External PSA examination date, External PSA Result
		Initial Image/function examination	8	MRI examination date, Bone scan result
		Initial biopsy /Stage			27	Cleason Score sum, Apex tumor, TC/TC*100
	Pre operative	Pre op treatment	3	First treatment date, NHT method			3	External treatment duration, External NHT method, External NHT duration
		Pre op examination	3	PSA examination date, Free PSA
	Operative treatment	Operation information	7	Operating surgeon, NVB sparing
		Surgical Pathology report			26	Cleason Score sum, Multicentricity, High Grade PIN
		Pathology Stage			1	Patholigy Stage
	Post-operative	Post-operative	18	Bio clinical recurrence(BCR), Bone scan result			3
		Radiotherapy	11	Treatment term, Treatment method, Treatment region			1	Response assessment
		Drug treatment(chemotherapy/hormon)	12	Orchiectomy, First HTx date, HTx regimen	13	Re Bx result, Number of total Core, Tumor volume A(%)	6	Treatment before HTx , Treatment before Chemo Response assessment
	Follow-up	matastasis/recurrence					6	progression, progression위치, Time to c.PC
		Clinical stage					5	Clinical stage order, T, N, M, Metastatic site
		Treatment evaluation	1	Last Follow-up date(Include other department)			4	Survival, Follow-up, Treatment assessment date
		Death information	9	Dead date, Time to death, Cause of death

## Sheet: Lung
	Lung cancer
	Category	Subcategory	Structured	Feature example	Unstructured	Feature example	Manual input	Feature example
	Patient information	Patient information and Diagnostic information	8	Age at diagnosis, Diagnosis, Date at first diagnosis
		Physical examination	5	Weight, Height, ECOG, BMI
		Other Health Information	20	Alcohol, Tobacco, Family history, Past history
	Diagnostic information	specimen examination	16	CEA, Hb, Alb, PLT, Cr
		Initial Image/function examination	28	CT result, PET examination date, PET result	30	FVC, FEV, DLCO, VA
		Initial biopsy /Stage	4	Examination date, Molecular pathology examination date, Stage date	4	Result, Report date	4	Stage, Tstage, Nstage, Mstage
	Pre operative	Pre op treatment	9	Regimen, Final Cycle, Final Cycle start date
		Pre op examination	4	CT reuslt, PET examination date, PET result
	Operative treatment	Operation information	2	Operation date, Discharge date after Operation	17	Operation name, Operation time, Amount of transfusion, Lesion location
		Surgical Pathology report			19	pTsize, Celltype, ADC_sub, CellDiff
		Pathology Stage			4	(preOp) Stage, Tstage, Nstage, Mstage
	Post-operative	Post-operative	12	CT result, CT exatmination date
		Radiotherapy	9	Treatment location, Number of treatments, Total dose, Treatment method
		Drug treatment(chemotherapy/hormon)	11	Regimen, Final Cycle, Final Cycle start date
	Follow-up	matastasis/recurrence	4	MRI result, Bone scan date, Bone scan result
		Treatment evaluation					5	Last Follow-up date, Follow-up, Last Patient status
		Death information	3	Date of death, Cause of death, Time to death(Mo)	1	Cause of death(excpet lung cancer)
		NGS	13	Specimen type, Method, Genome analysis	29	Gene name, Exon ID, Sequence mutation

## Sheet: Pancreatobiliary
	Pancreatobiliary cancer
	Category	Subcategory	Structured	Feature example	Unstructured	Feature example	Manual input	Feature example
	Patient information	Patient information and Diagnostic information	9	Age at diagnosis, Diagnosis, Date at first diagnosis, Operating surgeon, Drug treatment start date
		Physical examination	5	Weight, Height, ECOG, BMI
		Other Health Information	22	Alcohol, Tobacco, Family history, Past history
	Diagnostic information	Diagnostic registration information	4	Cancer type classification(pancreatobilliary/other), Diagnosis date
		Pre op treatment	2	Nasobilliary drainage before operation, Nasobilliary drainage type
		Initial clinical stage					1	Initial clinical stage
	Diagnostic examination	Image examination result	16	CT, MRI, SONO
		specimen examination result	88	FBS, PP1, Protein total, CEA, CA19-9
		interventional examination result	28	ERCP, PTBD, EUS, PTC
		Biopsy examination result	4	Biopsy date, Biopsy result date	6	Biopsy location, Biopsy method, Biopsy result
	Treatment method	Neoadjuvant	2	Neoadjuvant Tx. , Neoadjuvant Tx. type
		Operative treatment	16	Opeartion date, Staging laparoscopy, Operation method	16	Size of tumor(Largest size), Related biopsy	4	Distant metastasis, Curative resection
		Adjuvant	2	Adjuvant Tx. , Adjuvant Tx. type
		chemotherapy	6	Prescription date, Constituent name, Drug name, Usage, Order			1	Treatment assessment
		Radiotherapy	10	Usage, First treatment date, Treatment location, Dose per treatment			1	Treatment assessment
		CCRT	13	Total dose, Number of total treatment, Regimen, Cycle			1	Treatment assessment
	Follow-up	complication					28	Name of complication, Surgical site infection
		matastasis/recurrence					13	Metastatic, Metastatic location, Recur, Recur location
		Follow-up	85	FBS, PP1, Protein total, Total bilirubin			4	DFS, OS, Last Follow-up status, Date of last Follow-up
		Death information	5	Death, Date of death, Cause of death

## Sheet: Kidney
	Kidney cancer
	Category	Subcategory	Structured	Feature example	Unstructured	Feature example	Manual input	Feature example
	Patient information	Patient information and Diagnostic information	7	Age at diagnosis, Diagnosis, Date at first diagnosis
		Physical examination	5	Weight, Height, ECOG, BMI
		Other Health Information	21	Alcohol, Tobacco, Family history, Past history			2	Charlson comorbidity index, Charison comorbidity index total
	Diagnostic information	Diagnostic registration information	5	Diagnosis date, Diagnosis code, cancer type
		Initial Clinical stage					5	Date, Stage, T, N, M
		specimen examination	78	Hemoglobin, BUN, Creatinine, Squamous cell(Urine)	8	Relative renal function, T max, T 1/2, half-time after diuretic
		Image/function examination	16	CT, MRI, Bone Scan	18	Tumor size at image, Tumor location
		biopsy	2	External examination date, Examination date	6	Examination method, Examination result, Examination location
	Pre operative	Pre op treatment	3	First prescription date, Last prescription date, drug name			1	Treatment assessment
		Pre op examination	78	Hemoglobin, BUN, Creatinine, Squamous cell(Urine)	8	Relative renal function, T max, T 1/2, half-time after diuretic
	Operative treatment	Operation information	16	Operation name, ASA classification, Operation method	26	Hilar clamping, Damaged organs, Abdominal section
		Surgical Pathology report			25	Size of tumor, Fuhrmann's nuclear grade
	Post-operative	Post-operative	86	Hemoglobin, BUN, Creatinine, CT, MRI	8	Relative renal function, T max, T 1/2, half-time after diuretic
		Radiotherapy	8	Treatment start date, Treatment method, Treatment duration			2	Treatment assessment, Treatment purpose
		Drug treatment(chemotherapy/hormon)	9	Adjuvant, Constituent name, Drug name, ECOG-PS			6	Treatment result, Metastatic site, Best response with N-line treatment
	Follow-up	complication					7	Cardiovascular, Respiratory, Nervous
		matastasis/recurrence					15	Recur site, Additonal treatment at recur, Metastatic lesion resection
		Treatment evaluation	8	Treatment assessment check date, Last urinary follow-up date, DFI(mo)			2	Follow-up, Last Patient status
		Death information	6	Main cause of death, Date of death, Death			1	comment

## Sheet: Ovarian
	Ovarian cancer
	Category	Subcategory	Structured	Feature example	Unstructured	Feature example	Manual input	Feature example
	Patient information	Patient information and Diagnostic information	12	Age at diagnosis, Diagnosis, Date at first diagnosis	2	Stage(pathology stage), FIGO stage
		Physical examination	5	Weight, Height, ECOG, BMI
		Other Health Information	28	Alcohol, Tobacco, Family history, Past history
	Diagnostic information	Initial Clinical stage					6	Initial Clinical stage, FIGO stage
		specimen examination result	94	WBC, RBC, ANC, Segmented Neutrophil
		Initial Image/function examination	66	PET date, CT-Angio + Pulmonary, Sono Breast
		Initial Biopsy	5	Examination date	11	Method, Location, Examination result
		BRACA	2	BRACA, NGS	5	NGS BRCA result, Pathogenic variant
	Pre operative	Pre op treatment	4	Pre operation treatment, Prescription date, Treatment type, NAC drug name	1	NAC indication	2	NAC Cycle, Treatment assessment
	Operative treatment	Operation information	73	Operation date, Operation name, Operating surgeon, Cooperative surgeon, Operation method			1	Menopause
		SOTOC	195	Omentum, LUQ, Colon, Small bowel
		Surgical Pathology report			34	Tumor size, serous, Depth of Invasion
	Post-operative	Radiotherapy	7	RT Number, Treatment purpose, Total dose, Treatment method			1	Treatment assessment
		Drug treatment(chemotherapy/hormon)	5	Drug treatment, Prescription date, Treatment type, Drug name			3	Cycle, Usage, Treatment assessment
	Follow-up	matastasis/recurrence	1	Recur date			8	Recur, Recur site, Tx after recur
		Clinica stage					5	Clinica stage, FIGO stage
		Treatment evaluation					3	Last patient status at last Follow-up date, Last Follow-up date
		Death information	5	Death, Date of death, Cause of death

## Sheet: Colorectal
	Colorectal cancer
	Category	Subcategory	Structured	Feature example	Unstructured	Feature example	Manual input	Feature example
	Patient information	Patient information and Diagnostic information	12	Age at diagnosis, Diagnosis, Date at first diagnosis
		Physical examination	5	Weight, Height, ECOG, BMI
		Other Health Information	83	Alcohol, Tobacco, Family history, Past history
	Diagnostic information	Initial specimen examination	3	Examination date, Examination type, Examination result
		Initial Image/function examination	5	Examination date, Examination name, Examination result
		Initial biopsy/Stage	3	Receipt date, Read date	3	Location, Method, Result
	Operative treatment	Operation information	38	Operation date, Operation name, ASA score, diversion	1	TME assessment (Rectum)
		Surgical Pathology report	1	Receipt date	50	MSI Result, Histologic grade, Tumor border
	Post-operative	Post-operative	3	Examination date, Examination type, Examination result
		Radiotherapy	13	Attending physician, Treatment plan, Total dose			26	T stage (AJCC), Radiologic tumor regression grade
		Drug treatment(chemotherapy/hormon)	24	Start date, Therapy, LINE, Side effect			54	Adjuvant, Information at fourth stage diagnosis
	Follow-up	complication	3	Death after operation, Complication, Name of complication			5	re-operation, Complication type
		matastasis/recurrence					20	Clinical stage, Recur date, Metastatic date, Diagnosis method
		Treatment evaluation	2	Last visiting date, Next follow-up date			5	Disease-free survival(DFS), Survival
		Death information	7	Death, Date of death, Cause of death

## Sheet: Liver
	Liver cancer
	Category	Subcategory	Structured	Feature example	Unstructured	Feature example	Manual input	Feature example
	Patient information	Patient information and Diagnostic information	15	Age at diagnosis, Date at first diagnosis, Operation name, Attending physician			1
		Physical examination	6	Weight, Height, ECOG, BMI
		Other Health Information	73	Alcohol, Tobacco, Family history, Past history
	Diagnostic information	Initial clinical stage					3	Initial clinical stage by modified UICC
		specimen examination result	5	Examination date, Examination type, Examination name, Examination result
		Initial Image/function examination	6	Examination date, Examination type, Examination name			1	Future liver remnant volume ratio
		Initial virus examination	16	Examination date, Hepatitis oral administration antiviral drug
		Initial biopsy/Stage	6	Receipt date, Read date	14	Location, Method, Result, Glypican-3, Summary
	Pre operative	Pre op treatment	6	Preop treatment, Radiofrequency ablation, TACE
	Operative treatment	Operation information	22	Operation type, Operation name, Operation method			1	Extent of resection (minor vs. major)
		Surgical Pathology report			79	Tumor location, Tissue excision method, Tumor type
	Post-operative	Post-operative examination	10	Examination date, Examination type, Examination name, Examination opinion
		Post-operative intervention	10	Surgery date, Surgery name, Surgery opinion, Surgery result			2	Treatment assessment
		Radiotherapy	11	RT No. Treatment location, Usage			1	Treatment assessment
		Drug treatment(chemotherapy/hormon)	8	First prescription date, Usage, Drug name			1	Treatment assessment
	Follow-up	complication	2	Operation date, Complication after operation			23	Grade, Pneumonia, Pneumonia grade, Surgical site infection
		Clinical stage					6	Date, BCLC stage, Treatment location
		matastasis/recurrence					7	Diagnosis date of recur, Diagnosis date of metastatic, Location
		Treatment evaluation	4	Last visiting date, Overall survival			2	Date of last follow-up, Last follow-up status
		Death information	6	Death, Date of death, Main cause of Death

## Sheet: Breast
	Breast cancer
	Category	Subcategory	Structured	Feature example	Unstructured	Feature example	Manual input	Feature example
	Patient information	Patient information	4	First diagnosis date, Attending phsycian, First visting date
		Diagnostic information	6	Age at diagnosis, Diagnosis, Diagnosis code
		Physical examination	6	Weight, Height, ECOG, BMI
		Other Health Information	94	Alcohol, Tobacco, Family history, Past history	1	Hospitalization summary
	Diagnostic information	Initial Clinical Stage					5	cT, cN, cM
		specimen examination result	3	Examination date, Examination name, Examination result
		Image examination	5	Examination date, Examination name	4	Initial image NCC examination opinion, Initial image examination result, Initial examination opinion
		Initial biopsy	9	Bx diagnosis date, Bx receipt date, Bx report date	25	ER score, p53, Number of counted tumor nuclei
	Operative treatment	Pre operative finding	7	Asymptomatic, Breast lump, Axillart pain
		Operation information	15	Operation date, Operation name, Operating surgeon	18	Main(Breast), Lymph node, Conversion of mastectomy
		Surgical Pathology report	1	Receipt date	32	Tumor size(cm), Location, Size of in situ component
	Post-operative	genetic testing	5	Genetic testing date, NGS Examination	6	Pathogenic variant,
		Post-operative complication					9	Wound infection, Seroma, Skin necrosis
		consultant	3	Cooperative practice, Cooperative practice date, Cooperative department	1	Cooperative practice contents
		Radiotherapy	13	XRT order, XRT location, XRT purpose
		Chemotherapy	11	Chemotherapy, Chemotherapy order, Chemotherapy purpose			1	Oncotype score
		Endocrine therapy	7	Endocrine therapy, Endocrine therapy order, Endocrine therapy purpose
		기타치료other therapy	22
	Follow-up	Follow-up specimen examination	3	Examination date, Examination name, Examination result
		Follow-up Image examination	2	Image examination date, Image examination name	2	Image examination opinion, Image examination result
		Treatment evaluation	2	Last follow-up date, Follow-up duration			1	Last follow-up status
		remote matastasis/recurrence					11	Metastatic diagnosis date, Metastatic location, Recur diagnosis date
		Death information	6	Death, Date of death, Main cause of Death

## Sheet: Gastric
	Gastric cancer
	Category	Subcategory	Structured	Feature example	Unstructured	Feature example	Manual input	Feature example
	Patient information	Patient information	6	Age at diagnosis, Sex, First diagnosis date
		Diagnostic information	3	Diagnosis date, Diagnosis code, Diagnosis name
		Physical examination	6	Height, Height measurement date, Weight
		Other Health Information	41	Alcohol, Tobacco, Family history, Past history
	Diagnostic information	Initial Clinical Stage	4	T stage, N stage, M stage
		EGD examination	1	Examination date	4	Examination purpose, Examination type, EGD location(I)
		ESD examination			20	Multiplicity, location Ⅰ, location Ⅱ
	Operative treatment	Operation information	4	Opeartion date, Admitting days, discharge date	10	Operation, Curability, Approach, Resection extent
		anesthesia information	2	Opeartion time, ASA score
		Surgical Pathology report			16	Diagnosis, Multiplicity, EGC type, AGC type
	Post-operative	chemotherapy	3	Cancer chemotherapy before operation, Drug name, cancer chemotherapy after operation
		Radiotherapy	12	Treatment location, Usage, First treatment date
		stent intervention			9	Stent type, Diameter, Length

## Sheet: Thyroid
	Thyroid cancer
	Category	Subcategory	Structured	Feature example	Unstructured	Feature example	Manual input	Feature example
	Patient information	Patient information and Diagnostic information	10	Birth date, Sex, First diagnosis date, Age at diagnosis
		Physical examination	7	Weight, Height, ECOG, BMI
		Other Health Information	72	Alcohol, Tobacco, Family history, Past history
	Diagnostic information	Initial Clinical Stage	5	T stage, N stage, M stage
		specimen examination result	4	Examination date, Examination type, Examination name, Examination result
		Initial Image/function examination	6	Examination date, Examination type, Examination name, Examination result
		Initial biopsy/Stage	5	Receipt date, Read date, Examination type	17	Galectin-3, BRAF V600E(VE1), Cytokeratin 19
	Operative treatment	Operation information	38	Opearation date, Operation record, Operation name, Anesthesia type, Estimated amount of blood loss
		Surgical Pathology report	4	Receipt date, Read date	42	Tumor location, Encapsulation, Capsular invasion
		Pathology Stage			8	T stage(2010), N stage(2010), M stage(2010)
	Post-operative	Post-operative	13	Examination date, Examination type, Examination name, Examination result, Receipt date	16	Examination location, Examination method, Clinical diagnosis, Examination reason
		Radiotherapy	12	Treatment location, Treatment start date, Treatment end date
		Drug treatment(chemotherapy/hormon)	8	Treatment days, Treatment order name, Regimen, Prescription amount, Prescription days	10	Examination method, Clinical diagnosis, Examination reason
	Follow-up	matastasis/recurrence	6	Fine needle aspiration date, Thyroglobulin score	1	Fine needle aspiration result	4	Metastatic diagnosis date, Metastatic location Metastatic location at clinical diagnosis
		Treatment evaluation	5	Last visiting date, Expected visiting date, Disease-free survival(DFS)			2	Date of last follow-up, Last follow-up status
		Death information	6	Date of death, Main cause of death, cause of death
